# Supplementary material for: Analysis of the Use of Carrots, Cauliflower and Broccoli Waste Materials as a Matrix for Thiamine
Source: Foods. 2026 Feb 24;15(5):801. doi: 10.3390/foods15050801 (PMC12984307; doi:10.3390/foods15050801)
Supplement: Supplementary file 1 [file foods-15-00801-s001.zip]

Archive with 1 entries (1 files):
- foods-4076351-supplementary.pdf
